# Supplementary material for: Differential Protein Expression among Two Different Ovine ARDS Phenotypes—A Preclinical Randomized Study
Source: Metabolites. 2022 Jul 15;12(7):655. doi: 10.3390/metabo12070655 (PMC9319228; doi:10.3390/metabo12070655)
Supplement: Supplementary file 1 [file metabolites-12-00655-s001.zip]

Archive with 1 entries (1 files):
- metabolites-1785679-supplementary.pdf
